# Supplementary material for: Climate and health: a path to strategic co-financing?
Source: Health Policy Plan. 2024 Nov 18;39(Suppl 2):i4–i18. doi: 10.1093/heapol/czae044 (PMC11959176; doi:10.1093/heapol/czae044)
Supplement: czae044_Supp [file czae044_supp.zip]

Archive with 2 entries (2 files):
- Health Policy and Planning - table [50].docx
- HPP - table of included studies.docx
